# Supplementary material for: Physiological effects of the combined stresses of freezing-thawing, acid precipitation and deicing salt on alfalfa seedlings
Source: BMC Plant Biol. 2020 May 11;20:204. doi: 10.1186/s12870-020-02413-4 (PMC7216480; doi:10.1186/s12870-020-02413-4)
Supplement: Supplementary file 1 — Additional file 1. [file 12870_2020_2413_MOESM1_ESM.xls]

## Sheet: MDA content
MDA content (μmol/g)
	2h	4h	6h	8h	10h	12h	14h
FDA	12.2235	17.4283	18.3772	20.9249	21.0024	16.1787	11.5081
	14.6687	15.9558	16.2315	18.9494	18.4122	15.9083	13.4783
	12.5152		17.8161	21.6888	18.1871	14.2049	11.8313
DA	7.3465	3.3187	4.0371	3.2403	3.2598	7.2623	6.0787
	8.5187	2.9541	3.6752	4.2895	4.1437	5.9638	5.1396
	5.3831	3.2851	3.1478	3.3973	3.5153	5.6413	4.6037
D	2.1604	2.3207	2.4972	3.058	4.5643	2.3792	8.2182
	2.0567	2.245	2.3456	2.0901	3.1984	3.0047	7.4813
	2.7469	2.9545	2.4101	2.6148	3.8685	3.3751	6.8083
A	3.0864	3.7312	8.0006	3.4564	4.5587	4.1856	5.1338
	2.6936	6.0343	6.3118	4.7775	4.0958	4.9598	7.5574
	3.5742	3.9726	7.0468	3.5854	4.2277	4.8333	6.6677
FD	13.0941	14.8694	15.7169	21.4934	15.6933	15.7959	12.2013
	14.9573	14.6819	15.2776	21.0014	18.5062	15.1459	10.6848
	13.222	17.2558	17.6286	18.7964	17.9714	13.3344	12.5927
FA	7.9301	10.9005	13.1889	19.9016	12.7943	10.319	8.0451
	7.0278	10.6506	15.7906	17.2904	10.7157	8.8936	6.9301
	7.0178	12.5354	14.1994	18.0379	11.6784	10.676	8.4636
F	6.1827	7.5444	8.3049	12.3389	9.0194	7.7758	7.5134
	7.2539	6.4083	8.4879	11.0471	10.6757	6.626	6.5107
	6.4326	7.219	9.7566	12.5512	10.5207	6.9074	7.7087
CK	7.38162	8.28409	7.91322	7.06108	7.41152	8.15494	6.93287
	7.03712	7.11079	7.22506	8.23729	8.53439	7.23529	7.86091
	8.03934	7.18515		7.33967	7.01558		8.24945
	2h	4h	6h	8h	10h	12h	14h
Mean
FDA	13.14	16.69	17.47	20.52	19.2	15.43	12.27
FD	13.76	15.6	16.21	20.43	17.39	14.76	11.83
FA	7.33	11.36	14.39	18.41	11.73	9.96	7.81
F	6.62	7.06	8.85	11.98	10.07	7.1	7.24
CK	7.49	7.53	7.57	7.55	7.65	7.7	7.68
Standard error
FDA	0.77	0.74	0.64	0.82	0.9	0.62	0.61
FD	0.6	0.83	0.72	0.83	0.86	0.74	0.58
FA	0.3	0.59	0.76	0.78	0.6	0.54	0.46
F	0.32	0.34	0.46	0.47	0.53	0.35	0.37
CK	0.29	0.38	0.34	0.35	0.45	0.46	0.39
Difference
FDA	b	c	c	c	c	c	b
FD	b	c	bc	c	c	c	b
FA	a	b	b	c	b	b	a
F	a	a	a	b	b	a	a
CK	a	a	a	a	a	a	a
