# Supplementary material for: Physiological effects of the combined stresses of freezing-thawing, acid precipitation and deicing salt on alfalfa seedlings
Source: BMC Plant Biol. 2020 May 11;20:204. doi: 10.1186/s12870-020-02413-4 (PMC7216480; doi:10.1186/s12870-020-02413-4)
Supplement: Supplementary file 2 — Additional file 2. [file 12870_2020_2413_MOESM2_ESM.xls]

## Sheet: Soluble protein content
Soluble protein content (mg/g)
Time	2h	4h	6h	8h	10h	12h	14h
FDA	4.6235	5.2083	5.4072	3.7249	2.4024	3.1787	3.6081
	4.6687	4.6358	4.6015	3.1494	2.9022	3.5083	3.3983
	4.0152		5.5161	3.3888	2.3471	3.0949	2.9313
FD	4.3941	5.3694	4.7769	3.3934	2.7033	3.6159	3.1013
	5.1573	4.6119	5.4776	4.2014	3.1962	3.8859	2.7848
	4.422	4.5658	5.7286	4.0964	3.0714	3.2944	3.4927
FA	4.8301	4.1505	4.9889	4.5016	3.7043	3.819	3.6851
	4.1278	4.9006	5.6906	4.2904	3.2057	3.4936	3.2001
	4.0178	4.8354	4.8594	3.7279	3.3784	3.196	3.5636
F	4.9827	4.9944	5.4349	5.2089	3.6994	4.2858	3.4034
	5.6539	4.3083	4.6179	4.4471	3.5757	3.706	3.7107
	5.0326	4.819	5.2866	5.1012	4.2207	3.7774	4.1587
CK	5.3816	5.9841	5.8832	5.2411	5.1815	5.7549	5.1329
	5.3371	5.0108	5.3151	6.1073	6.1644	5.2353	5.8609
	6.3393	5.2851		5.4397	5.5156		5.8695
Time	2h	4h	6h	8h	10h	12h	14h
Mean
FDA	4.44	4.92	5.17	3.42	2.55	3.26	3.31
FD	4.66	4.85	5.33	3.9	2.99	3.6	3.13
FA	4.33	4.63	5.18	4.17	3.43	3.5	3.48
F	5.22	4.71	5.11	4.92	3.83	3.92	3.76
CK	5.69	5.43	5.6	5.6	5.62	5.5	5.62
Standard error
FDA	0.21	0.29	0.29	0.17	0.18	0.13	0.2
FD	0.25	0.26	0.28	0.25	0.15	0.17	0.2
FA	0.25	0.24	0.26	0.23	0.15	0.18	0.15
F	0.22	0.21	0.25	0.24	0.2	0.18	0.22
CK	0.33	0.29	0.28	0.26	0.29	0.26	0.24
Difference
FDA	ab	a	a	a	a	a	a
FD	ab	a	a	a	ab	ab	a
FA	a	a	a	a	bc	ab	a
F	bc	a	a	b	c	b	a
CK	c	a	a	b	d	c	b
