# Supplementary material for: Physiological effects of the combined stresses of freezing-thawing, acid precipitation and deicing salt on alfalfa seedlings
Source: BMC Plant Biol. 2020 May 11;20:204. doi: 10.1186/s12870-020-02413-4 (PMC7216480; doi:10.1186/s12870-020-02413-4)
Supplement: Supplementary file 3 — Additional file 3. [file 12870_2020_2413_MOESM3_ESM.xls]

## Sheet: Soluble sugar content
Soluble sugar content (μmol/g)
	2h	4h	6h	8h	10h	12h	14h
FDA	18.565	21.6107	24.8858	28.3371	26.2601	18.1133	20.8999
	20.4583	19.9267	22.094	25.9401	25.9423	19.8252	20.7382
	19.9873		22.9044	25.5817	23.0594	20.4386	18.6237
DA	2.5762	1.55743	2.21319	1.72137	1.54572	2.48252	2.26003
	2.55278	1.51059	2.02583	2.2249	2.26003	2.36542	2.74014
	2.09609	1.62769	1.77992	1.66282	1.95557	2.36542	2.37713
D	1.41691	2.02583	1.79163	1.69795	2.18977	1.49888	1.96728
	1.49888	2.04925	1.56914	1.15929	1.94386	1.67453	2.83382
	1.94386	2.04925	1.56914	1.54572	1.7565	1.97899	2.89237
A	2.17806	1.90873	3.50129	1.94386	2.20148	2.03754	2.48252
	1.92044	2.89237	2.71672	2.28345	1.95557	2.30687	3.34906
	1.96728	2.21319	3.06802	1.94386	2.08438	1.89702	2.37713
FD	17.0464	17.3386	22.2966	23.9791	23.4672	18.5806	19.5382
	19.9672	20.2516	22.5479	21.2951	20.9858	20.7211	17.2832
	19.336	20.0832	25.0609	21.8676	22.7096	20.3936	17.3423
FA	18.1319	18.1185	19.0321	22.8319	18.0832	20.7925	15.3594
	19.0687	17.8029	21.9529	23.0661	19.3293	18.3044	13.7334
	20.8252	20.0501	19.6241	20.7241	21.4196	18.407	15.7174
F	14.4713	16.6806	18.5386	21.5661	20.4661	22.0497	12.5531
	16.6516	14.2702	19.0966	21.3319	20.4568	19.7345	14.8148
	15.6869	14.436	21.6319	23.2858	23.2133	19.2516	14.5873
CK	13.9193	14.502	12.9859	12.3201	13.0966	14.0795	12.731
	15.0435	12.8984	13.2985	14.0154	14.4767	12.7994	14.784
	13.1816	13.1146	14.7147	13.9398	13.1786	14.0805	13.058
	2h	4h	6h	8h	10h	12h	14h
Mean
FDA	19.67	20.77	23.29	26.62	25.09	19.46	20.09
FD	18.78	19.22	23.3	22.38	22.39	19.9	18.05
FA	19.34	18.66	20.2	22.2	19.61	19.17	14.94
F	15.6	15.13	19.76	22.06	21.38	20.35	13.99
CK	14.05	13.5	13.67	13.43	13.58	13.65	13.52
Standard error
FDA	0.57	0.84	0.83	0.86	1.02	0.7	0.73
FD	0.89	0.94	0.88	0.82	0.73	0.67	0.74
FA	0.79	0.7	0.89	0.74	0.97	0.81	0.61
F	0.63	0.78	0.95	0.62	0.92	0.86	0.72
CK	0.541326	0.5	0.53	0.55	0.45	0.43	0.64
Difference
FDA	b	b	c	c	c	b	b
FD	b	b	c	b	b	b	b
FA	b	b	b	b	b	b	a
F	a	a	b	b	b	b	a
CK	a	a	a	a	a	a	a
