# Supplementary material for: Physiological effects of the combined stresses of freezing-thawing, acid precipitation and deicing salt on alfalfa seedlings
Source: BMC Plant Biol. 2020 May 11;20:204. doi: 10.1186/s12870-020-02413-4 (PMC7216480; doi:10.1186/s12870-020-02413-4)
Supplement: Supplementary file 4 — Additional file 4. [file 12870_2020_2413_MOESM4_ESM.xls]

## Sheet: Proline content
Proline content (μg/g)
Time	2h	4h	6h	8h	10h	12h	14h
FDA	40.835	56.443	67.672	82.449	70.194	56.887	49.691
	41.107	50.558	58.415	70.294	75.522	59.183	48.683
	34.752		68.011	76.458	64.271	49.519	42.013
FD	33.641	43.824	45.929	62.164	49.833	52.859	34.013
	39.033	37.019	52.076	72.244	57.742	53.009	31.348
	32.92	39.158	54.686	73.194	58.914	45.644	37.247
FA	41.051	45.005	64.489	75.426	57.173	60.63	31.361
	37.578	53.236	72.006	71.904	52.657	55.706	27.201
	34.778	50.854	62.694	63.879	62.384	51.06	32.636
F	32.127	45.044	53.259	67.819	49.094	47.458	25.834
	36.749	39.583	45.779	58.071	48.757	39.26	27.307
	31.626	45.28	51.866	66.412	56.047	41.084	30.547
CK	27.116	30.041	31.802	27.411	27.815	31.969	27.329
	30.501	32.298	27.991	33.873	33.914	28.023	33.089
	32.693	27.051		28.707	28.856		28.995
Time	2h	4h	6h	8h	10h	12h	14h
Mean
FDA	38.9	53.5	64.7	76.4	70	55.2	46.8
FD	35.2	40	50.9	69.2	55.5	50.5	34.2
FA	37.8	49.7	66.4	70.4	57.4	55.8	30.4
F	33.5	43.3	50.3	64.1	51.3	42.6	27.9
CK	30.1	29.8	29.9	30	30.2	30	29.8
Standard error
FDA	2.07	2.94	3.14	3.51	3.25	2.92	2.41
FD	1.93	2.01	2.6	3.53	2.85	2.43	1.71
FA	1.81	2.45	2.85	3.42	2.81	2.76	1.64
F	1.63	1.86	2.3	3.04	2.38	2.49	1.39
CK	1.62	1.52	1.91	1.97	1.88	1.97	1.71
Difference
FDA	b	d	c	c	c	c	c
FD	ab	b	b	bc	b	bc	b
FA	b	cd	c	bc	b	c	ab
F	ab	bc	b	b	b	b	a
CK	ab	a	a	a	a	a	ab
