# Supplementary material for: Physiological effects of the combined stresses of freezing-thawing, acid precipitation and deicing salt on alfalfa seedlings
Source: BMC Plant Biol. 2020 May 11;20:204. doi: 10.1186/s12870-020-02413-4 (PMC7216480; doi:10.1186/s12870-020-02413-4)
Supplement: Supplementary file 5 — Additional file 5. [file 12870_2020_2413_MOESM5_ESM.xls]

## Sheet: Chlorophyll content
Chlorophyll content (SPAD)
Time	2h	4h	6h	8h	10h	12h	14h
FDA	50.255	49.043	47.372	39.949	45.194	47.387	48.391
	50.107	46.158	42.615	42.004	46.122	49.183	50.383
	46.35		46.211	38.658	41.271	45.019	46.713
FD	42.541	51.524	42.029	36.164	44.433	52.759	47.413
	46.733	46.719	44.776	41.244	50.042	51.909	49.248
	43.02	48.158	46.086	40.194	48.014	49.544	51.247
FA	50.551	45.805	45.289	43.826	45.873	50.73	52.461
	47.878	50.526	49.006	41.304	43.257	48.506	50.301
	45.278	47.954	44.294	40.279	48.584	46.56	54.736
F	46.927	50.144	48.459	37.219	44.294	50.758	50.834
	50.049	45.883	44.979	35.071	42.257	47.56	53.307
	46.426	49.18	49.066	39.012	48.147	45.384	54.247
CK	47.316	50.341	51.302	48.011	47.215	52.509	49.129
	50.701	52.898	48.491	52.673	52.814	49.883	52.489
	52.893	48.551		49.307	50.256		50.195
Time	2h	4h	6h	8h	10h	12h	14h
Mean
FDA	48.9	47.6	45.4	40.2	44.2	47.2	48.5
FD	44.1	48.8	44.3	39.2	47.5	51.4	49.3
FA	47.9	48.1	46.2	41.8	45.9	48.6	52.5
F	47.8	48.4	47.5	37.1	44.9	47.9	52.8
CK	50.3	50.6	49.9	50	50.1	51.2	50.6
Standard error
FDA	1.28	1.44	1.43	0.97	1.49	1.21	1.06
FD	1.32	1.42	1.2	1.55	1.64	0.96	1.11
FA	1.52	1.36	1.43	1.05	1.54	1.2	1.28
F	1.13	1.29	1.27	1.14	1.73	1.56	1.02
CK	1.62	1.26	1.4	1.39	1.62	1.31	0.99
Difference
FDA	b	a	ab	ab	a	a	a
FD	a	a	a	ab	ab	a	ab
FA	ab	a	ab	b	ab	a	b
F	ab	a	ab	a	ab	a	b
CK	b	a	b	c	b	a	ab
